# Supplementary material for: PbDELLA-PbMYB56-PbCYP78A6 module regulates GA4 + 7-induced pseudo-embryo development and parthenocarpy in pear (Pyrus bretschneideri)
Source: Hortic Res. 2025 Jan 21;12(5):uhaf021. doi: 10.1093/hr/uhaf021 (PMC11975393; doi:10.1093/hr/uhaf021)
Supplement: Web_Material_uhaf021 [file web_material_uhaf021.zip]

Archive with 2 entries (2 files):
- Supplemental figure.docx
- Supplemental tables.docx
